# Supplementary material for: Long-Term Efficacy of Novel and Traditional Home-Based, Remote Inspiratory Muscle Training in COPD: A Randomized Controlled Trial
Source: J Clin Med. 2025 Aug 28;14(17):6099. doi: 10.3390/jcm14176099 (PMC12429686; doi:10.3390/jcm14176099)
Supplement: Supplementary file 1 [file jcm-14-06099-s001.zip]

Archive with 1 entries (1 files):
- jcm-3837798-supplementary.pdf
